# Supplementary material for: Efficacy of Conservative Techniques for Mechanical Facial Rejuvenation: A Systematic Review
Source: Aesthet Surg J Open Forum. 2025 Nov 4;7:ojaf144. doi: 10.1093/asjof/ojaf144 (PMC12658320; doi:10.1093/asjof/ojaf144)
Supplement: ojaf144_Supplementary_Data [file ojaf144_supplementary_data.zip]

Archive with 5 entries (5 files):
- Appendix 1.docx
- Appendix 2.docx
- Appendix 3 PRISMA Summary.docx
- Supplementary_Table_1_final.docx
- Supplementary_Table_2_final.docx
